# Supplementary material for: Toxoplasma gondii Rhoptry Protein 7 (ROP7) Interacts with NLRP3 and Promotes Inflammasome Hyperactivation in THP-1-Derived Macrophages
Source: Cells. 2022 May 12;11(10):1630. doi: 10.3390/cells11101630 (PMC9139738; doi:10.3390/cells11101630)
Supplement: Supplementary file 1 [file cells-11-01630-s001.zip]

Archive with 3 entries (3 files):
- Table S1 primers.xlsx
- Table S2 screening proteins.xlsx
- Supplemental Figures.pdf
