# Supplementary material for: Toxoplasma gondii Rhoptry Protein 7 (ROP7) Interacts with NLRP3 and Promotes Inflammasome Hyperactivation in THP-1-Derived Macrophages
Source: Cells. 2022 May 12;11(10):1630. doi: 10.3390/cells11101630 (PMC9139738; doi:10.3390/cells11101630)
Supplement: Supplementary file 1 [file cells-11-01630-s001.zip › Table S1 primers.xlsx]

## Sheet: PCR primers
Plasmid name		5' → 3'
pcDNA3.1-Flag-HA-ROP7	Forward	CCTCTAGACAGCGGCCTCACCAGTGGAAGA
	Reverse	GGGGTACCTCACGTTTCCGGTGGTGGCAT
pcDNA3-HA-ROP7	Forward	CCGCGGCCGCTCAGCGGCCTCACCAGTGGAAG
	Reverse	GGTCTAGATCACGTTTCCGGTGGTGGCA
pCMV-Flag-IL-1β	Forward	TATCGATACCGTCGACATTTCTCAGCCTCCTACT
	Reverse	CGGGCCCCCCCTCGAGTCATTCTTCAGTGAAGTTTA
pCMV-Flag-Caspase-1	Forward	TATCGATACCGTCGACATGGCTGACAAGATCCTGAG
	Reverse	CGGGCCCCCCCTCGAGTTAATGTCCCGGGAAGAGGT
pcDNA3.1-EGFP-NLRP3	Forward	CTTGGTACCGAGCTCGGATCATGGACTACAAAGACGATGA
	Reverse	ATGGATATCTGCAGAATTCCCCAGGAAATCTCGAAGAC
pcDNA3.1-EGFP-ASC	Forward	CTTGGTACCGAGCTCGGATCATGGGGCGGGCACGAGATGC
	Reverse	TGATGGATATCTGCAGAATTCCGCTCTGCTCCAGGTCCAT
pmCherry-ROP7	Forward	CCCTCGTAAAGAATTCATGGTGAGCAAGGGCGAGGA
	Reverse	GAGGTGGTCTGGATCCTCACGTTTCCGGTGGTGGCA
pCMV-Flag-PYD	Forward	TATCGATACCGTCGACATGACGAGTGTCCGTTGCAAGC
	Reverse	CGGGCCCCCCCTCGAGTCACTCTGGCTGGTCCTTCTTAG
pCMV-Flag-NACHT	Forward	TATCGATACCGTCGACCACACAGTGGTGTTCCAG
	Reverse	CGGGCCCCCCCTCGAGTCACTGCTATGTACTATTTGCTG
pCMV-Flag-LRR	Forward	TATCGATACCGTCGACAGCCTCACTGAACTGGAC
	Reverse	CGGGCCCCCCCTCGAGTCAGTGGTGACCCTCTGTGAG
pcDNA3-HA-ROP7 ( Kinase domain)	Forward	CGACTACGCCGGATCCCTCGTCAGGGGTAACCTAAT
	Reverse	AATAGGGCCCTCTAGATCAGTATTCCGGAGTCTCCGT
pcDNA3-HA-ROP7 (Non-kinase region)	Forward	CGACTACGCCGGATCCCAGCGGCCTCACCAGTGGAAG
	Reverse	AATAGGGCCCTCTAGATCACTGTCTCCCGGGCCGGCCCAA
pLVX-TetOne-Flag-HA-ROP7-Puro	Forward	CCCTCGTAAAGAATTCATGGTGAGCAAGGGCGAGGA
	Reverse	GAGGTGGTCTGGATCCTCACGTTTCCGGTGGTGGCA
pSAG1::CAS9-U6::sgROP7	Forward	CTACCTCTTTGTTTTAGAGCTAGAAATAGC
	Reverse	GGTGCCCCATAACTTGACATCCCCATTTAC
pROP7::DHFR-D
uphomo	Forward	CCGGTACCGATATTGGCGTTAGTGCCGGTATT
	Reverse	GGTCTAGAGTTGGGAGGACTCACAAACAAATC
DHFR	Forward	TGAGTCCTCCCAACTCTAGATCAAGCTTCGCCAGGCTGTA
	Reverse	CGACGGCTGTAATCTCTAGACGGAATTCATCCTGCAAGTGCAT
downhomo	Forward	GGATCCTCTAGAGATTGGTACCGATATTGGCGTTAGTGCCGGTATT
	Reverse	CCTGGCGAAGCTTGAGTTGGGAGGACTCACAAACAAATCA

## Sheet: qPCR primers
Plasmid name	5' → 3'
IL1B qpcr forward	TGTTGAAAGATGATAAGCCCACT
IL1B qpcr reverse	TTGGTCCCTCCCAGGAAGA
TNFA qpcr forward	CTTCTCCTTCCTGATCGTGGC
TNFA qpcr reverse	CAGGCTTGTCACTCGGGGTTC
NLRP3 qpcr forward	GTGTTTCGAATCCCACTGTGA
NLRP3 qpcr reverse	TCTGCTTCTCACGTACTTTCTGT
NFKBIA qpcr forward	GCTGAAGAAGGAGCGGC
NFKBIA qpcr reverse	TCGTACTCCTCGTCTTT
ACTB qpcr reverse	CTGGAACGGTGAAGGTGACA
ACTB qpcr reverse	AAGGGACTTCCTGTAACAA
SAG1 qpcr forward	AGTTCCAATCGAGAAGTTCCC
SAG1 qpcr reverse	TTATTGACGACCGATGAGGC
