# Supplementary material for: Toxoplasma gondii Rhoptry Protein 7 (ROP7) Interacts with NLRP3 and Promotes Inflammasome Hyperactivation in THP-1-Derived Macrophages
Source: Cells. 2022 May 12;11(10):1630. doi: 10.3390/cells11101630 (PMC9139738; doi:10.3390/cells11101630)
Supplement: Supplementary file 1 [file cells-11-01630-s001.zip › Table S2 screening proteins.xlsx]

## Sheet: Tg results
Table 1	the List of 20 dentified protein results in LC/MS analysis
Accession	Description	Coverage [%]	# Peptides	# PSMs	# Unique Peptides	# Protein Groups	# AAs	MW [kDa]	calc. pI	Score Sequest HT	Abundance: F1	Found in Sample
A0A086PUI2	Microneme protein MIC3 OS=Toxoplasma gondii VAND OX=933077 GN=TGVAND_319560 PE=4 SV=1	51	16	33	16	1	383	40.5	6.64	136.39	2.69521e+08	High
A0A151H0X4	Rhoptry protein ROP8 (Fragment) OS=Toxoplasma gondii TgCatPRC2 OX=1130821 GN=TGPRC2_215775B PE=4 SV=1	30	5	8	2	1	245	27.7	6.62	23.13	1.83678e+06	High
F2YGS7	Type II rhoptry protein 5C OS=Toxoplasma gondii OX=5811 GN=ROP5C PE=4 SV=1	15	6	7	6	1	549	61	9.73	22.36	3.51537e+06	High
A0A0F7UU40	Rhoptry protein ROP7 OS=Toxoplasma gondii (strain ATCC 50861 / VEG) OX=432359 GN=BN1205_050025 PE=4 SV=1	8	4	6	2	1	661	72.7	7.36	20.76	1.80617e+07	High
S8G8N6	Rhoptry kinase family protein ROP40 (Incomplete catalytic triad) OS=Toxoplasma gondii (strain ATCC 50611 / Me49) OX=508771 GN=ROP40 PE=4 SV=1	12	6	7	6	1	525	57.9	7.68	19.82	1.24993e+07	High
A0A086Q873	Dense granule protein GRA12 OS=Toxoplasma gondii VAND OX=933077 GN=TGVAND_288650 PE=4 SV=1	11	4	6	4	1	436	47.9	9.2	19.82	2.37409e+06	High
A0A086JYP7	Rhoptry protein ROP7 OS=Toxoplasma gondii GAB2-2007-GAL-DOM2 OX=1130820 GN=TGDOM2_295110 PE=4 SV=1	9	4	6	2	1	575	63.4	7.01	19.54	196911	High
Q06AK3	Rop2 protein (Fragment) OS=Toxoplasma gondii OX=5811 GN=Rop2 PE=1 SV=1	25	5	9	2	1	257	29.5	9.03	19.16	2.59821e+06	High
A0A086KLY1	Microneme protein MIC2 OS=Toxoplasma gondii p89 OX=943119 GN=TGP89_201780 PE=4 SV=1	13	6	6	6	1	769	82.6	4.82	17.51	2.17347e+06	High
Q3B9M1	Dense granule protein GRA12 OS=Toxoplasma gondii VAND OX=933077 GN=TGVAND_288650 PE=4 SV=1	16	3	4	3	1	232	24.2	5.35	15.71	1.10018e+06	High
A0A2G8XVU2	Rhoptry protein ROP8 (Fragment) OS=Toxoplasma gondii COUG OX=1074873 GN=TGCOUG_394340 PE=4 SV=1	11	5	6	3	1	480	55.1	9.42	15.41	1.00426e+07	High
A0A2G8YDR5	Rhoptry kinase family protein ROP39 OS=Toxoplasma gondii COUG OX=1074873 GN=TGCOUG_262050 PE=4 SV=1	8	3	4	3	1	588	65.1	8.29	13.24	813285	High	？
A0A086KD61	Dense granule protein GRA2 OS=Toxoplasma gondii p89 OX=943119 GN=TGP89_227620 PE=4 SV=1	22	4	6	4	1	185	19.8	9	14.98	7.41574e+07	High
A0A086KWU2	SAG-related sequence SRS29C OS=Toxoplasma gondii GAB2-2007-GAL-DOM2 OX=1130820 GN=TGDOM2_233480 PE=4 SV=1	14	4	4	4	1	372	39.2	7.52	11.25	1.59923e+06	High
A0A086KC76	Rhoptry kinase family protein ROP11 (Incomplete catalytic triad) OS=Toxoplasma gondii p89 OX=943119 GN=TGP89_227810 PE=4 SV=1	8	3	3	3	1	526	58.1	8.25	7.77	253293	High
A0A086Q5I0	MIC2-associated protein M2AP OS=Toxoplasma gondii VAND OX=933077 GN=TGVAND_214940 PE=4 SV=1	13	3	3	3	1	330	34.5	4.37	7.4	717795	High
A0A125YRT0	Microneme protein MIC8 OS=Toxoplasma gondii (strain ATCC 50611 / Me49) OX=508771 GN=MIC8 PE=4 SV=1	10	4	4	4	1	684	74.6	5.43	7.26	210146	High
A0A086PRI0	Apical membrane antigen AMA1 OS=Toxoplasma gondii VAND OX=933077 GN=TGVAND_255260 PE=4 SV=1	5	2	3	2	1	569	63	6.16	7.14	674644	High
A0A086JFD8	Microneme protein MIC1 OS=Toxoplasma gondii p89 OX=943119 GN=TGP89_291890 PE=4 SV=1	7	2	2	2	1	456	48.6	5.34	6.62	176076	High
A0A086K0R2	Subtilisin SUB1 OS=Toxoplasma gondii GAB2-2007-GAL-DOM2 OX=1130820 GN=TGDOM2_204050 PE=4 SV=1	3	2	2	2	1	817	87.3	5.44	4.71	216448	High
Coverage	The percentage of the protein sequence covered by identified peptides
# Peptides	number of distinct peptide sequences in a protein group
# PSMs	total number of identified peptide sequences (peptide spectrum matches, PSMs), including redundant peptides
# Unique Peptides	total number of peptide sequences unique to the protein group
# Protein Groups	number of distinct peptide sequences in a protein group
# AAs	number of amino acids in the protein
MW [kDa]	molecular weight of the protein
calc. pI	pI of the protein
Score Sequest HT	sum of the scores of the individual peptides from the Sequest HT search.
